# Supplementary material for: Conformational Stabilization of Gp41-Mimetic Miniproteins Opens Up New Ways of Inhibiting HIV-1 Fusion
Source: Int J Mol Sci. 2022 Mar 3;23(5):2794. doi: 10.3390/ijms23052794 (PMC8911282; doi:10.3390/ijms23052794)
Supplement: Supplementary file 1 [file ijms-23-02794-s001.zip]

Archive with 1 entries (1 files):
- ijms-1603900-supplementary.pdf
